# Supplementary material for: Genome-wide scan for runs of homozygosity identifies potential candidate genes associated with local adaptation in Valle del Belice sheep
Source: Genet Sel Evol. 2017 Nov 14;49:84. doi: 10.1186/s12711-017-0360-z (PMC5684758; doi:10.1186/s12711-017-0360-z)
Supplement: Supplementary file 5 — Additional file 5: Table S1. List of 239 SNPs considered as candidate markers under directional selection in the Valle del Belice sheep breed. [file 12711_2017_360_MOESM5_ESM.xls]

## Sheet: top_20%
CHR	SNP	BP
2	rs422343347	50616834
2	rs429542396	50779788
2	rs402160957	51063071
2	rs409311977	51156841
2	rs427402335	51438976
2	rs399102597	51583376
2	rs405776114	51604846
2	rs425955651	51659578
2	rs400345617	51712124
2	rs411487475	51773304
2	rs422566653	51833502
2	rs405766201	51880519
2	rs416951623	51954499
2	rs419504162	52042919
2	rs402548206	52081095
2	rs160160488	52106037
3	rs399921230	99745362
3	rs406882394	99757562
3	rs419367531	99901070
3	rs401180258	100071013
3	rs414162604	100097885
3	rs408256137	100118825
3	rs419281457	100178263
3	rs160386212	100216033
3	rs413221128	100239261
3	rs420884899	100285876
3	rs421044611	100334700
3	rs419556950	100394509
3	rs421014712	100428640
3	rs410496487	100459297
3	rs401777770	100511985
3	rs414758969	100557684
3	rs422059123	100589038
3	rs418543984	100616237
3	rs425886493	100676073
3	rs404785774	100689226
3	rs55630872	100735591
3	rs422899486	100802994
3	rs405582402	100842538
3	rs416478050	100878795
3	rs411287722	100889484
3	rs428580996	100903363
3	rs402868515	100911566
3	rs421473770	100960772
3	rs418222002	100970761
3	rs429247871	101031684
3	rs403771094	101041520
3	rs408358653	101069435
3	rs419599659	101102082
3	rs430658131	101127484
3	rs409200092	101161638
3	rs420536514	101224519
3	rs420459301	101295478
3	rs399376775	101365296
3	rs421456723	101425920
3	rs421572060	101486756
3	rs408692272	101509832
3	rs405685584	101677799
3	rs411425463	101752627
3	rs401102870	101834450
3	rs423221585	101909967
3	rs405677224	101924789
3	rs160384932	101931657
3	rs424003039	101981494
3	rs418317591	102009994
3	rs429380425	102113151
3	rs423196571	102196083
3	rs430618364	102304225
3	rs403812079	102338492
3	rs415005957	102375154
3	rs160384493	102391713
3	rs409278124	102459331
3	rs420538718	102496500
3	rs421724806	102535693
3	rs420599739	102602709
3	rs427544652	102800075
3	rs421936760	102852068
3	rs400347762	102902951
3	rs401674093	103078721
3	rs399241899	103217216
3	rs430739784	103242679
3	rs415439487	103401541
3	rs425361118	103461414
3	rs55630094	103516744
3	rs407736081	103576276
3	rs404914675	103745993
3	rs403397684	103753724
3	rs160380842	103924983
3	rs407591429	104014773
3	rs161956481	104078768
3	rs402661015	104137167
3	rs398689782	104211651
3	rs403911326	104291439
3	rs429418230	104333496
3	rs415092318	104347803
3	rs405284181	104399487
3	rs427746156	104567283
3	rs410225491	104634920
3	rs417273056	104673751
3	rs428907095	104699050
3	rs407508689	104745206
3	rs429765944	104777488
3	rs418749321	104799561
3	rs419249948	104873828
3	rs409830209	104984949
3	rs401247957	105042882
3	rs408341160	105114628
3	rs398527404	105210346
3	rs413824294	105265662
3	rs424845616	105443031
3	rs399868290	105480746
3	rs411079997	105545807
3	rs402331752	105652073
3	rs427077765	105807623
4	rs424145035	89052028
4	rs398149196	89093960
4	rs413550618	89121603
4	rs424834097	89155631
10	rs411646404	4311072
10	rs424191401	4340813
10	rs430492531	4391441
10	rs418784080	4415179
10	rs426495304	4476082
10	rs422307677	4505092
10	rs404927890	4566420
10	rs399595688	4636324
10	rs412995732	4675021
10	rs425441689	4693100
10	rs427811878	4738417
10	rs418989499	4764143
10	rs398667043	4797353
10	rs426635180	4828662
10	rs406329083	4847615
10	rs408684010	4887822
10	rs427308516	4971365
10	rs403246579	5008306
10	rs416824559	5097496
10	rs424165717	5318752
10	rs428863925	5400765
10	rs417380632	5557756
10	rs417401819	5663899
10	rs418190994	5794059
10	rs422816638	5874208
10	rs422786380	5949440
10	rs401900247	5986076
10	rs409897344	6031381
10	rs424837260	6094566
10	rs427551353	6161436
10	rs419452474	6242396
10	rs400562995	6279622
10	rs406533285	6314211
10	rs410221886	6381388
10	rs413804068	6418005
10	rs415619222	6529394
10	rs428129153	6542153
10	rs401716383	6641498
10	rs407696726	6718174
10	rs412578865	6869652
10	rs408148239	6981033
10	rs404526806	6993356
10	rs406047185	7001424
10	rs401761187	7266050
10	rs406136939	7366165
10	rs408836941	7415596
10	rs399900799	7441459
10	rs412350651	7475149
10	rs421908757	7684285
10	rs417764776	7729904
10	rs401193051	7821288
10	rs399203201	7998445
10	rs430061707	8049140
10	rs416693232	8423029
10	rs398890710	8470727
10	rs417616263	8539775
10	rs408656546	8563986
10	rs410440160	8627405
10	rs410549475	8743260
10	rs427383147	8869731
10	rs407341035	8880095
10	rs417421269	8978876
10	rs404851038	9069377
10	rs412070735	9111869
10	rs417459063	9198446
10	rs403036193	9272868
10	rs426692951	9331255
10	rs421137290	9389268
10	rs410782069	9433268
10	rs422400333	9443171
10	rs400876204	9471477
10	rs414467329	9696353
10	rs428296318	9712929
11	rs407533771	22251409
11	rs398319776	22287620
11	rs424202161	22338474
11	rs161031047	22385532
11	rs419880942	22503660
11	rs428450504	22568154
11	rs407845897	22576938
11	rs424631146	22595566
11	rs420332868	22654268
11	rs402873648	22699090
11	rs407030226	22743495
11	rs422001513	22847898
23	rs398544639	46846216
23	rs428023733	46912338
23	rs415820692	46973048
23	rs406588944	47004905
23	rs422422685	47040423
23	rs400859289	47089603
23	rs409501314	47194224
23	rs399957509	47212610
23	rs401110939	47307135
23	rs412043577	47350763
23	rs429927637	47391554
23	rs407441559	47438785
23	rs414078502	47460370
23	rs406845165	47468439
23	rs419214642	47509906
23	rs403223676	47614075
23	rs424695135	47682229
23	rs415560119	47824930
23	rs403495957	47936767
23	rs407005618	47974922
23	rs403065364	48058640
23	rs400155163	48158629
23	rs424860835	48256292
23	rs406361319	48313656
23	rs414256150	48342056
23	rs409725836	48491479
23	rs425971129	48502390
23	rs402229774	48563278
23	rs414188170	48606768
23	rs417847327	48652600
23	rs415618591	48925063
23	rs426844960	48979915
23	rs405253663	49068887
23	rs416963528	49082134
23	rs407969635	49324569
23	rs408908961	49422183
