# Supplementary material for: Genome-wide scan for runs of homozygosity identifies potential candidate genes associated with local adaptation in Valle del Belice sheep
Source: Genet Sel Evol. 2017 Nov 14;49:84. doi: 10.1186/s12711-017-0360-z (PMC5684758; doi:10.1186/s12711-017-0360-z)
Supplement: Supplementary file 6 — Additional file 6: Table S2. List of 107 potential candidate genes under directional selection in the Valle del Belice sheep breed. [file 12711_2017_360_MOESM6_ESM.xls]

## Sheet: Sheet2
OAR	Gene Symbol	Start, bp	End, bp	Gene name	Gene function
2	FRMPD1	50,748,226	50,907,543	FERM and PDZ domain containing 1	Cytockeleton; Extracellular exosome
2	EXOSC3	50,710,854	50,731,568	exosome component 3	The exosome is a multiprotein complex with 3'- 5' Rnase activity that has been shown to participate in a wide range of RNA degradation and quality control pathways both in the cytoplasm and the nucleus of eukaryotic cells and to be involved in the maturation of stable RNAs such as rRNA, snoRNA, and snRNA .
2	DCAF10	50,640,601	50,699,569	DDB1 and CUL4 associated factor 10	May function as a substrate receptor for CUL4-DDB1 E3 ubiquitin-protein ligase complex
2	TRMT10B	50,733,253	50,745,685	TRNA Methyltransferase 10B	Methyltransferase activity; Methylation
2	TOMM5	50,916,407	50,925,102	Traslocase of outer mitichondrial membrane 5	The TOMM complex consists of a translocation pore, which consists of membrane-embedded subunits (TOMM40, TOMM7, TOMM6, and TOMM5), plus several loosely attached receptor subunits (TOMM70, TOMM22, and TOMM20) that pass precursor proteins to the translocation pore. The precise functions of the three small subunits (TOMM5, TOMM6, and TOMM7) associated with TOMM40 are not fully understood, but they a…
2	FBXO10	50,934,245	50,977,957	F-Box Protein 10	Substrate-recognition component of the SCF (SKP1-CUL1-F-box protein)-type E3 ubiquitin ligase complex. The SCF(FBXO10) complex mediates ubiquitination and degradation of BCL2, an antiapoptotic protein, thereby playing a role in apoptosis by controlling the stability of BCL2.
2	POLR1E	50,985,894	51,002,621	polymerase (RNA) I polypeptide E	proteins involved in RNA transcription
2	ZBTB5	51,019,411	51,051,051	Zinc Finger And BTB Domain Containing 5	ZBTB5 is a potent transcription repressor of cell cycle arrest gene p21 and a potential proto-oncogene stimulating cell proliferation. ZBTB5 has functional duality in the regulation of cell proliferation and can acts either as oncogene or tumor suppressor depending on presence or absence of functional p53.
2	GRHPR	51,052,521	51,074,649	Glyoxylate Reductase/Hydroxypyruvate Reductase	This gene encodes an enzyme with hydroxypyruvate reductase, glyoxylate reductase, and D-glycerate dehydrogenase enzymatic activities. The enzyme has widespread tissue expression and has a role in metabolism. Type II hyperoxaluria is caused by mutations in this gene.
2	ZCCHC7	51,126,003	51,376,810	Zinc Finger CCHC-Type Containing 7	zinc ﬁnger ZCCHC7 gene of which the expression was found to be increased during early B-cell development, indicating that this gene may also be implicated in recurrent gene fusions. Indeed, very recently the ZCCHC7 gene has been reported as a fusion partner of MYC in a B-cell lymphoma carrying a t(8;9)(q24;p13) translocation.
2	PAX5	51,406,263	51,597,189	Paired Box 5	The transcription factor Pax5 is essential for commitment of lymphoid progenitors to the B lymphocyte lineage. Pax5 fulfils a dual role by repressing B lineage 'inappropriate' genes and simultaneously activating B lineage–specific genes. Paired box transcription factors are important regulators in early development, and alterations in the expression of their genes are thought to contribute to neo…
2	MELK	51,742,055	51,808,457	Maternal Embryonic Leucine Zipper Kinase	Serine/threonine-protein kinase involved in various processes such as cell cycle regulation, self-renewal of stem cells, apoptosis and splicing regulation. Acts as an activator of apoptosis by phosphorylating and activating MAP3K5/ASK1. Acts as a regulator of cell cycle, notably by mediating phosphorylation of CDC25B, promoting localization of CDC25B to the centrosome and the spindle poles during…
2	RNF38	51,926,464	52,007,728	Ring Finger Protein 38	This gene encodes a protein with a coiled-coil motif and a RING-H2 motif (C3H2C2) at its carboxy-terminus. The RING motif is a zinc-binding domain found in a large set of proteins playing roles in diverse cellular processes including oncogenesis, development, signal transduction, and apoptosis. Multiple transcript variants encoding different isoforms have been found for this gene.
2	GNE	52,045,346	52,100,211	Glucosamine (UDP-N-Acetyl)-2-Epimerase/N-Acetylmannosamine Kinase	The protein encoded by this gene is a bifunctional enzyme that initiates and regulates the biosynthesis of N-acetylneuraminic acid (NeuAc), a precursor of sialic acids. It is a rate-limiting enzyme in the sialic acid biosynthetic pathway. Sialic acid modification of cell surface molecules is crucial for their function in many biologic processes, including cell adhesion and signal transduction. Di…
2	CLTA	52,103,907	52,121,439	clathrin light chain A	Clathrin is a large, soluble protein composed of heavy and light chains. It functions as the main structural component of the lattice-type cytoplasmic face of coated pits and vesicles which entrap specific macromolecules during receptor-mediated endocytosis. This gene encodes one of two clathrin light chain proteins which are believed to function as regulatory elements.
3	MAP4K4	99,613,976	99,761,893	mitogen-activated protein kinase kinase kinase kinase 4	The protein encoded by this gene is a member of the serine/threonine protein kinase family. This kinase has been shown to specifically activate MAPK8/JNK. which suggests that this kinase may function through the MAP3K7-MAP2K4-MAP2K7 kinase cascade, and mediate the TNF-alpha signaling pathway.
3	RFX8	99,915,158	99,963,950	RFX family member 8, lacking RFX DNA binding domain-Regulatory Factor X 8	Transcription regulation factor. The characteristic RFX DNA binding motif has been recruited into otherwise very divergent regulatory factors functioning in a diverse spectrum of unrelated systems, including regulation of the mitotic cell cycle in fission yeast, the control of the immune response in mammals, and infection by human hepatitis B virus.
3	CREG2	99,978,563	99,999,294	cellular repressor of E1A stimulated genes 2	The cellular repressor of E1A-stimulated genes, CREG, is a secreted glycoprotein that enhances differentiation of pluripotent stem cells.
3	CNOT11	100,058,810	100,072,861	CCR4-NOT transcription complex subunit 11	Component of the CCR4-NOT complex which is one of the major cellular mRNA deadenylases and is linked to various cellular processes including bulk mRNA degradation, miRNA-mediated repression, translational repression during translational initiation and general transcription regulation. Additional complex functions may be a consequence of its influence on mRNA expression
3	RNF149	100,040,524	100,054,967	ring finger protein 149	This protein is a RING domain-containing E3 ubiquitin ligase involved in control of gene transcription, translation, cytoskeletal organization, cell adhesion, and epithelial development.
3	TBC1D8	100,113,005	100,250,318	TBC1 domain family member 8	Act as a GTPase-activating protein for Rab family protein.
3	RPL31	100,250,936	100,256,089	ribosomal protein L31	This gene encodes a ribosomal protein that is a component of the 60S subunit. The protein belongs to the L31E family of ribosomal proteins. It is located in the cytoplasm. Ribosomal protein L31 gene is a component of the 60S large ribosomal subunit encoded by RPL31 gene, while ribosomal protein L31 (RPL31) is an important constituent of peptidyltransferase center
3	NPAS2	100,259,752	100,387,646	neuronal PAS domain protein 2	The protein encoded by this gene is part of the helix- loop helix family of transcription factors. transcriptional activator which is an essential component of the circadian clock. The circadian clock, an internal timing system, regulates various physiological processes through the generation of about 24 hours circadian rhythms of gene expression, which translate into rhythms in metabolism and be…
3	PDCL3	100,644,064	100,655,232	phosducin like 3	This gene encodes a member of the phosducin-like protein family and is a putative modulator of heterotrimeric G proteins. Acts as a chaperone for the angiogenic VEGF receptor KDR/VEGFR2, controlling its abundance and inhibiting its ubiquitination and degradation. Modulates the activation of caspases during apoptosis.
3	NMS	100,687,598	100,697,752	Neuromedin S	This gene encodes a member of the neuromedin family of neuropeptides. The encoded protein is a precursor that is proteolytically processed to generate a biologically active neuropeptide that plays a role in the regulation of circadian rhythm, anorexigenic action, antidiuretic action, cardiovascular function and stimulation of oxytocin and vasopressin release.
3	CHST10	100,714,614	100,736,436	carbohydrate sulfotransferase 10	Sulfotransferase activity, Carbohydrate biosynthetic process
3	LONRF2	100,747,694	100,771,509	LON peptidase N-terminal domain and ring finger 2	Protein polyubiquitination; Positive regultaion of proteasomal ubiquitin-dependent protein catabolic process
3	AFF3	100,951,552	101,577,582	AF4/FMR2 family member 3	Regulatio of transcription, DNA-templated
3	REV1	101,624,956	101,704,543	REV1, DNA directed polymerase	A heterodimeric DNA polymerase complex that catalyzes error-prone DNA synthesis in contexts such as translesion synthesis and double-stranded break repair. First characterized in Saccharomyces, in which the subunits are Rev3p and Rev7p; a third protein, Rev1p, is often associated with the polymerase dimer.
3	EIF5B	101,704,753	101,778,067	eukaryotic translation initiation factor 5B	Translation initiation factor activity; GTPase activity; GTP binding
3	TXNDC9	101,779,096	101,790,836	thioredoxin domain containing 9	Cell redox homeostasis
3	LYG1	101,842,993	101,848,375	lysozyme g1	Lysozyme activity
3	LYG2	101,867,870	101,881,775	lysozyme g2	Lysozyme activity
3	MRPL30	101,885,883	101,909,539	mitochondrial ribosomal protein L30	Structural constituent of ribosome
3	TSGA10	101,947,847	102,036,766	testis specific 10	Cell projection assembly; Spermatogenesis
3	MITD1	101,909,592	101,926,948	microtubule interacting and trafficking domain containing 1	Phosphatidylinositol binding; Negatice regulation of protein binding; Cell separation after cytokinesis
3	KIAA1211L	102,123,811	102,198,232	KIAA1211 like	unknown
3	MGAT4A	102,268,979	102,389,852	mannosyl (alpha-1,3-)-glycoprotein beta-1,4-N-acetylglucosaminyltransferase, isozyme A	Acetylglucosaminyltransferase activity; Carbohydrate metabolic process; Protein N-linked glycosylation
3	FBXL14	102,350,889	102,352,008	F-box and leucine rich repeat protein 14	Ubiquitin-protein transferase activity
3	UNC50	102,393,596	102,402,495	unc-50 inner nuclear membrane RNA binding protein	RNA binding; Protein transport; Integral component of Golgi membrane
3	INPP4A	102,456,938	102,571,662	inositol polyphosphate-4-phosphatase type I A	Phosphatidylinositol biosynthetic process
3	CNGA3	102,601,902	102,626,412	cyclic nucleotide gated channel alpha 3	Intracellular cGMP activated cation channel activity; Ion channel activity
3	VWA3B	102,665,807	102,849,847	von Willebrand factor A domain containing 3B	cytoplasm
3	TMEM131	102,960,416	103,141,193	transmembrane protein 131	Integral component of membrane
3	ACTR1B	103,286,347	103,295,094	ARP1 actin-related protein 1 homolog B, centractin beta	ATP binding
3	FAM178B	103,331,451	103,430,664	family with sequence similarity 178 member B	Cellular component
3	ANKRD39	103,446,416	103,453,558	ankyrin repeat domain 39	Cellular component
3	ANKRD23	103,455,557	103,461,413	ankyrin repeat domain 23	Cytosol; Actin cutoskeleton
3	CNNM3	103,463,999	103,494,835	cyclin and CBS domain divalent metal cation transport mediator 3	Integral ocmponent of membrane
3	SEMA4C	103,437,482	103,444,488	semaphorin 4C	Cell migration in hindbrain; Cerebellum development; Muscle cell differentiation; Positive regulation of stress-activated MAPK cascade
3	CNNM4	103,500,340	103,536,841	cyclin and CBS domain divalent metal cation transport mediator 4	Mg++ ion homeostasis; Na+ and Mg++ ion transmembrane transporter activity
3	LMAN2L	103,555,692	103,573,945	lectin, mannose binding 2 like	Protein transport; Endoplasmic reticulum membrane; carbohydrate binding
3	FER1L5	103,575,047	103,630,365	fer-1 like family member 5	Myoblast fusion
3	KANSL3	103,634,830	103,675,215	KAT8 regulatory NSL complex subunit 3	A histone acetyltransferase complex that catalyzes the acetylation of a histone H4 lysine residues at several positions. In human, it contains the catalytic subunit MOF, NSL1/KIAA1267, NSL2/KANSL2, NSL3/KANSL3, MCRS1, PHF20, OGT1, WDR5 and HCF1
3	ARID5A	103,688,723	103,701,295	AT-rich interaction domain 5A	DNA binding; Protein binding
3	NEURL3	103,732,864	103,740,751	neuralized E3 ubiquitin protein ligase 3	Ubiquitin protein ligase activity; zinc ion binding
3	ITPRIPL1	103,776,553	103,816,070	inositol 1,4,5-trisphosphate receptor interacting protein-like 1	Integral component of membrane
3	TMEM127	103,878,386	103,889,144	transmembrane protein 127	Endosome organization; Negative regulation of cell proliferation; Negative regulation of TOR signaling
3	SNRNP200	103,839,874	103,870,453	small nuclear ribonucleoprotein U5 subunit 200	ATP binding; ATP-dependent RNA helicase activity; RNA binding; osteoblast differentiation; RNA splicing
3	CIAO1	103,871,394	103,878,224	cytosolic iron-sulfur assembly component 1	Chromosome segregation; Iron-Sulfur cluster assembly
3	STARD7	103,906,607	103,927,625	StAR related lipid transfer domain containing 7	Lipid binding; Positive regulation of protein targeting to mitochondriom
3	DUSP2	103,954,719	103,963,429	dual specificity phosphatase 2	MAP kinase tyrosine/serine/threonine phosphatase activity; Protein tyrosine phosphatase activity
3	ASTL	103,964,037	103,982,444	astacin like metalloendopeptidase	A protein that is produced and secreted by cells and forms an intricate extracellular meshwork in which cells are embedded to construct tissues
3	ADRA2B	103,991,792	103,995,458	adrenoceptor alpha 2B	The α2B-adrenergic receptor (ADRA2B) plays an important role in vasoconstriction and blood pressure regulation
3	GPAT2	104,064,059	104,076,769	glycerol-3-phosphate acyltransferase 2, mitochondrial	Gycerol-3-phosphatase O-acyltransferase activity; Triglyceride biosynthetic process
3	FAHD2A	104,077,087	104,087,474	fumarylacetoacetate hydrolase domain containing 2A	A class of enzymes that catalyze geometric or structural changes within a molecule to form a single product. The reactions do not involve a net change in the concentrations of compounds other than the substrate and the product.
3	KCNIP3	104,104,278	104,133,639	potassium voltage-gated channel interacting protein 3	Caslcium ion binding; Regulation of transcription
3	PROM2	104,204,224	104,218,895	prominin 2	A protein that is located on an intracellular vesicle membrane, and is responsible for the docking or fusion of the vesicle to the cytoplasma membrane.
3	ZNF2	104,253,510	104,279,514	zinc finger protein 2	Metal ion binding; Nucleic acid binding
3	MRPS5	104,311,346	104,331,346	mitochondrial ribosomal protein S5	Structural constituent of ribosome; RNA binding
3	ZNF514	104,283,336	104,292,661	zinc finger protein 514	Metal ion binding; Nucleic acid binding; Regulation of transcription
3	MALL	104,446,757	104,480,400	mal, T-cell differentiation protein like	Integral component of membrane
3	NPHP1	104,492,735	104,562,711	nephrocystin 1	In all, 5 NPHP-associated genes, NPHP1-NPHP5, have been identified by positional cloning; these genes encode nephrocystin proteins, nephrocystin 1-nephrocystin 5, respectively. These proteins are involved in cell-cell and cell-matrix adhesion signaling events and in cell division
3	BUB1	104,650,494	104,687,188	UB1 mitotic checkpoint serine/threonine kinase	Protein complex that associates with the kinetochores; A cellular protein complex localization that acts on a Bub1-Bub3 complex; as a result, the complex is transported to, or maintained in, a specific location at the kinetochore.
3	ACOXL	104,695,108	105,059,917	acyl-CoA oxidase-like	Acyl-CoA dehydrogenase activity; Acyl-CoA oxidase activity
3	BCL2L11	105,060,365	105,131,065	BCL2 like 11	Apoptic processes; regulation of developmental pigmentation; organ growth; cell homeostasis etc
3	ANAPC1	105,683,581	105,792,307	anaphase promoting complex subunit 1	Protein K11-linked ubiquitation
3	MERTK	105,802,989	105,920,527	MER proto-oncogene, tyrosine kinase	ATP binding; Protein tyrosine kinase activity
4	POT1	89,082,911	89,179,198	protection of telomeres 1	The telomere-binding protein forms a heterodimer in ciliates consisting of an alpha and a beta subunit. This complex may function as a protective cap for the single-stranded telomeric overhang.
10	PCDH17	5,418,991	5,531,436	protocadherin 17	Cadherins are glycoproteins involved in Ca2+-mediated cell-cell adhesion. The cadherin repeat domains occur as tandem repeats in the extracellular regions, which are thought to mediate cell-cell contact when bound to calcium.
11	PITPNA	22,227,568	22,263,376	phosphatidylinositol transfer protein alpha	This gene encodes a member of a family of lipid-binding proteins that transfer molecules of phosphatidylinositol or phosphatidylcholine between membrane surfaces.
11	SLC43A2	22,276,481	22,314,908	solute carrier family 43 member 2	This gene encodes a member of the L-amino acid transporter-3 or SLC43 family of transporters. The encoded protein mediates sodium-, chloride-, and pH-independent transport of L-isomers of neutral amino acids, including leucine, phenylalanine, valine and methionine.
11	SCARF1	22,320,517	22,332,148	scavenger receptor class F member 1	The protein encoded by this gene is a scavenger receptor that is expressed in endothelial cells.
11	RILP	22,333,417	22,336,716	Rab interacting lysosomal protein	Phagosome; Salmonella infection
11	PRPF8	22,337,467	22,368,398	pre-mRNA processing factor 8	Spliceosome; 35S U5-snRNP; U4/U6.U5 tri-snRNP. After transcription, eukaryotic mRNA precursors contain protein-coding exons and noncoding introns. In the following splicing, introns are excised and exons are joined by a macromolecular complex, the spliceosome. The standard spliceosome is made up of five small nuclear ribonucleoproteins (snRNPs), U1, U2, U4, U5, and U6 snRNPs, and several spliceos…
11	TLCD2	22,384,156	22,389,572	TLC domain containing 2	Integral component of membrane
11	WDR81	22,400,610	22,412,955	WD repeat domain 81	BEACH (Beige and Chediak-Higashi) domains, implicated in membrane trafficking, are present in a family of proteins conserved throughout eukaryotes. This group contains human lysosomal trafficking regulator (LYST), LPS-responsive and beige-like anchor (LRBA) and neurobeachin. Disruption of LYST leads to Chediak-Higashi syndrome, characterized by severe immunodeficiency, albinism, poor blood coagul…
11	SERPINF2	22,413,670	22,420,804	serpin family F member 2	Alpha2-antiplasmin (alpha2AP) is the primary inhibitor of plasmin, a proteinase that digests fibrin, the main component of blood clots. Alpha2-Antiplasmin forms an inactive 1 : 1 stoichiometric complex with plasmin. It also rapidly crosslinks to fibrin during blood clotting by activated coagulation factor XIII, and as a consequence fibrin becomes more resistant to fibrinolysis. Therefore alpha2AP…
11	SERPINF1	22,428,591	22,440,689	serpin family F member 1 (serpin peptidase inhibitor, clade F (alpha-2 antiplasmin, pigment epithelium derived factor), member 1)	Pigment epithelium-derived factor (PEDF)_like. PEDF is non-inhibitory member of the Serpin superfamily. It exhibits neurotrophic, neuroprotective and antiangiogenic properties and is widely expressed in the developing and adult nervous systems. This subgroup corresponds to clade F1 of the serpin superfamily.
11	SMYD4	22,441,409	22,480,161	SET and MYND domain containing 4	Methyltransferase activity
11	RPA1	22,480,402	22,524,191	replication protein A1, 70kDa	DNA replication; Falconi anemia pathway: required for the efficient repair of damaged DNA, especially interstrand cross-links (ICLs); Homologous recombination: is essential for the accurate repair of DNA double-strand breaks (DSBs), potentially lethal lesions.; Mismatch repair: plays a key role in maintaining genomic stability, corrects DNA mismatches generated during DNA replication, thereby pre…
11	RTN4RL1	22,553,583	22,591,727	reticulon 4 receptor like 1	Chondroitin sulfate binding; Heparin binding; Receptor activity; Protein kinase inhibitor activity
11	DPH1	22,631,005	22,645,093	diphthamide biosynthesis 1	Diphthamide is a unique posttranslationally modified histidine found only in translation elongation factor-2 (EEF2; MIM 130610). This modification is conserved from archaebacteria to humans and serves as the target for ADP-ribosylation and inactivation of EEF2 by diphtheria toxin (DT) and Pseudomonas exotoxin A. DPH1 is 1 of several enzymes involved in synthesis of diphthamide in EEF2. Ovarian ca…
11	OVCA2	22,645,026	22,646,430	ovarian tumor suppressor candidate 2	Response to retinoic acid
11	HIC1	22,655,266	22,668,102	hypermethylated in cancer 1	This gene functions as a growth regulatory and tumor repressor gene. Hypermethylation or deletion of the region of this gene have been associated with tumors and the contiguous-gene syndrome, Miller-Dieker syndrome. Alternative splicing of this gene results in multiple transcript variants.
11	SMG6	22,666,701	22,869,145	nonsense mediated mRNA decay factor	mRNA surveillance pathway, organism-specific biosystem. The mRNA surveillance pathway is a quality control mechanism that detects and degrades abnormal mRNAs.
23	KATNAL2	46,795,465	46,934,942	katanin catalytic subunit A1 like 2	ATP binding; Microtubule-severing ATPase activity
23	HDHD2	46,937,253	46,983,147	haloacid dehalogenase like hydrolase domain containing 2	Extracellular exosome; Phosphatase activity
23	IER3IP1	46,986,331	47,012,644	Immediate Early Response 3 Interacting Protein 1	IER31P1 has been shown to be involved in the regulation of cell survival. It has an impact on brain development, and when mutated, it is involved in the pathogenesis of infantile epilepsy and early-onset permanent diabetes.
23	SKOR2	47,033,982	47,074,407	SKI family transcriptional corepressor 2	Skor2 was first identified by an in silico search for novel genes homologous to Ski/Sno family of transcriptional co-repressors. Skor2 may have similar repressive function on TGFβ/BMP signaling pathways (Arndt et al., 2005)
23	SMAD2	47,625,115	47,717,561	SMAD family member 2	Smad proteins are a group of molecules that function as intracellular signal transducers downstream of the receptors of the TGF-β superfamily.
23	ZBTB7C	47,827,844	48,138,074	zinc finger and BTB domain containing 7C	Metal ion binding; Nucleic acid biding; Positive regualtion of fat cell differentiation
23	CTIF	48,426,674	48,669,955	cap binding complex dependent translation initiation factor	RNA binding; Regulation of translational initiation
23	SMAD7	48,728,996	48,754,602	SMAD family member 7	Smad7, dramatically reduces the myostatin-induced transcription
23	DYM	48,852,213	49,248,226	dymeclin	This gene encodes a protein which is necessary for normal skeletal development and brain function
23	C23H18ORF32	49,270,515	49,273,176	chromosome 23 open reading frame, human C18orf32	Signal trasducer activity; Structural constituent of ribosome
23	LIPG	49,325,328	49,351,711	lipase G, endothelial type	these genes are involved in the RCT pathway. Reverse cholesterol transport (RCT) pathway represents an important process involved in cholesterol homeostasis
